# Supplementary material for: Cyp3A4 *1G polymorphism is associated with alcohol drinking: A 5-year retrospective single centered population-based study in China
Source: PLoS One. 2023 Dec 20;18(12):e0295184. doi: 10.1371/journal.pone.0295184 (PMC10732449; doi:10.1371/journal.pone.0295184)
Supplement: S3 Appendix — (XLSX) [file pone.0295184.s003.xlsx]

## Sheet: Sheet1
sex	age	CYP3A4 wild-type：0；mutant-type：1	Cho	TG	HDL-C	LDL-C	NEFA	dyslipidemia	smoke	alcohol drinking	hypertension	heart disease	diabetes	malignant disease	allergy history	familly chronic disease
1	65	0	3.54	1.14	1.19	2.24	27	0	0	0	1	1	0	0	0	0
0	58	0	4.18	1.11	1.27	2.24	41	0	0	0	1	0	0	0	0	0
1	56	0	4.54	1.14	1.06	3.07	18	0	0	0	0	0	0	0	0	0
0	39	0	5.73	1.89	1.7	3.09	39	1	0	0	0	0	0	0	0	0
0	52	0	4.1	1.64	1.46	1.98	24	0	0	0	0	0	0	0	0	0
0	75	0	4.19	0.9	0.9	2.76	70	0	0	0	0	1	0	0	0	0
1	36	0	3.53	1.22	0.9	2.12	47	0	1	0	0	0	0	0	0	0
0	46	0	4.62	1.33	1.41	2.71	24	0	0	0	0	0	0	0	0	0
0	64	0	5.22	1.35	1.48	3.09	23	0	0	0	0	0	0	0	0	0
1	39	0	4.71	1.38	1.15	3.19	29	0	0	0	0	0	0	0	0	1
0	76	0	4.63	0.83	1.66	2.47	11	0	0	0	1	0	0	0	0	0
1	66	0	3.98	1.15	1.16	2.52	32	0	0	0	0	1	0	0	0	0
0	62	0	4.54	1.41	1.21	2.78	6	0	0	0	0	1	0	0	0	0
1	57	0	3.1	0.66	1.23	1.45	13	0	0	0	0	1	0	0	0	0
1	51	0	4.87	1.06	1.57	3.05	32	0	0	0	0	0	0	0	0	0
1	33	0	2.76	1.22	0.89	1.21	74	0	0	0	0	0	0	0	0	0
1	54	0	3.82	0.97	0.9	2.52	44	0	1	0	0	0	0	0	0	0
0	70	0	3.39	1.16	1.3	2.13	23	0	0	0	1	1	0	0	0	0
0	48	0	4.7	1.23	1.64	2.09	24	0	0	0	0	0	0	0	0	0
0	54	0	3.06	1.03	1.35	1.27	20	0	0	0	0	0	0	0	0	0
0	61	0	3.5	0.63	1.14	2.12	60	0	0	0	0	0	0	0	0	0
0	53	0	4.06	0.75	0.31	2.26	22	1	0	0	0	0	0	1	0	1
0	25	0	3.61	0.87	1.27	1.9	20	0	0	0	0	0	0	0	0	0
1	74	0	4.23	1.06	1.19	2.5	38	0	0	0	0	0	0	0	0	0
1	51	0	2.59	0.71	0.99	1.38	21	0	1	1	1	0	0	0	0	0
0	69	0	5.21	0.98	1.49	3.37	37	0	0	0	0	0	0	0	0	0
0	42	0	4.89	0.47	1.74	2.1	72	0	0	0	0	0	0	0	0	0
0	61	0	3.48	0.54	1.04	2.34	23	0	0	0	0	0	0	0	0	0
1	67	0	3.56	1.44	1.15	2.23	38	0	0	0	1	0	0	0	1	0
1	77	0	2.86	0.99	0.8	1.95	42	0	0	0	1	0	0	0	0	0
0	56	0	4.68	1.16	1.18	3.06	41	0	0	0	0	0	0	1	0	0
0	74	0	3.94	0.97	1	2.48	68	0	0	0	1	1	0	1	0	0
1	39	0	5.37	1.68	1.49	2.83	34	0	0	0	0	0	0	1	0	0
1	42	0	2.68	0.84	0.82	1.92	14	0	0	0	1	0	0	0	0	0
0	54	0	4.02	0.94	1.15	2.37	47	0	0	0	0	0	0	1	0	0
1	47	0	5.14	0.66	1.43	3.24	22	0	1	0	0	0	0	0	0	1
0	65	0	3.2	1.76	1.16	1.58	32	1	0	0	1	0	0	0	0	1
0	60	0	5.03	0.54	1.7	2.22	66	0	0	0	1	0	0	1	0	0
1	20	0	2.53	0.38	0.98	1.2	54	0	0	0	0	0	0	0	0	0
1	54	0	3.03	0.82	1.44	1.22	20	0	0	0	0	0	0	0	0	0
1	69	0	3.14	0.76	0.98	1.97	23.1	0	1	0	0	0	0	0	0	0
1	40	0	4.33	1.03	1.19	2.24	32	0	0	0	0	0	0	0	0	0
0	54	0	5.33	0.92	1.54	3.18	27	0	0	0	0	0	0	0	0	0
1	68	0	4.37	1.15	1.1	2.61	27	0	1	0	1	1	1	0	1	0
1	46	0	3.14	0.68	0.66	2.59	16	1	0	0	0	0	0	1	0	0
1	50	0	4.87	1.7	1.13	3.36	22	0	1	1	0	0	0	0	0	0
0	65	0	4.5	0.76	1.39	2.08	15	0	0	0	0	0	0	1	0	0
1	66	0	4.97	1.38	1.15	3.39	28	1	0	0	1	0	0	0	0	0
0	20	0	3.49	0.8	1.31	1.74	36	0	0	0	0	0	0	0	0	0
1	63	0	4.75	1.52	1.16	3.24	37	0	1	1	0	0	0	0	0	0
0	50	0	4.51	1.37	1.18	2.82	39	0	0	0	0	0	0	0	0	0
1	48	0	4.85	0.71	1.47	2.98	35	0	1	0	0	0	0	1	1	1
0	65	0	4.33	2.46	1.24	2.31	38	1	0	0	0	0	0	0	1	0
1	49	0	4.48	1.07	1.3	2.71	13	0	0	0	0	0	0	0	0	0
1	62	0	5.21	1.53	1.52	2.92	7	0	1	1	1	0	0	0	0	0
0	32	0	4.01	1.06	1.27	2.52	65	0	0	0	0	0	0	1	0	0
1	40	0	5.07	0.97	1.8	2.57	29	0	0	0	0	0	0	1	0	0
1	54	0	4.32	0.98	1.35	2.2	21	0	0	0	1	0	0	0	0	0
0	25	0	3.86	0.47	1.55	1.84	43	0	0	0	0	0	0	0	1	0
0	33	0	3.39	1.67	0.99	1.66	38	0	0	0	0	0	0	0	0	0
1	51	0	3.8	1.06	1.43	1.99	24	0	1	0	0	0	0	0	0	0
0	47	0	4.53	1.15	1.09	3.15	50	0	0	0	0	0	0	0	0	0
1	76	0	5.18	0.89	1.27	3.29	19	0	0	0	1	0	1	1	0	0
0	54	0	4.89	0.98	1.55	2.57	31	0	0	0	0	0	0	1	0	0
1	52	0	4.57	1.16	1.54	2.36	25	0	0	0	1	0	0	0	0	0
1	40	0	4.35	0.99	1.22	1.97	26	0	0	0	1	0	0	0	0	1
1	62	0	4.51	1.1	1.36	2.81	39	0	1	1	1	0	1	0	0	0
0	31	0	3.79	1.61	1.27	1.97	16	0	0	0	0	0	0	0	1	0
0	61	0	3.62	0.46	1.27	1.86	29	0	0	0	0	0	0	0	0	0
1	59	0	5.53	1.08	1.31	2.92	15	0	1	1	0	0	0	0	1	0
1	63	0	4.54	0.7	1.43	2.45	12	0	1	1	0	0	0	1	0	0
1	76	0	2.19	0.67	0.74	1.01	25	1	1	1	1	1	0	0	0	0
0	63	0	5.46	1.49	1.18	3.33	37	0	0	0	1	0	1	0	0	0
1	61	0	4.91	1.07	1.24	3.36	63	0	1	1	0	0	0	0	0	0
1	77	0	2.23	0.57	0.62	1.42	26	1	0	0	0	0	0	0	0	0
0	38	0	4.01	0.83	1.26	2.32	23	0	0	0	0	0	0	0	1	0
0	58	0	5.58	1.37	1.37	3.68	21	1	0	0	0	0	0	0	0	0
1	60	0	4.85	0.7	0.69	2.4	28	1	1	1	0	0	0	0	0	0
1	87	0	4.6	1.7	1.12	2.8	13	0	1	0	1	0	0	0	0	0
1	46	0	3.1	0.93	1.07	1.47	10	0	1	0	0	0	0	0	0	0
1	58	0	2.74	0.55	0.97	1.5	19	0	1	1	0	0	0	0	0	1
0	65	0	3.5	0.93	1.13	2	15	0	0	0	1	0	0	0	0	0
0	38	0	4.56	0.97	1.49	2.89	15	0	0	0	0	0	0	0	0	0
0	69	0	5.19	0.98	1.89	2.68	21	0	0	0	0	0	0	0	0	0
1	36	0	4.88	0.71	1.4	2.73	28	0	0	0	0	0	0	0	1	1
0	62	0	4.35	0.89	1.04	2.48	50	0	0	0	0	0	0	0	0	0
1	27	0	5.89	1.74	1.78	3.23	12	1	1	0	0	0	0	0	1	1
1	68	0	4.07	1.03	1.35	1.77	60	0	0	0	0	0	0	0	0	0
1	63	0	5.49	1.15	1.37	3.2	42	0	0	0	0	0	0	0	0	0
1	50	0	4.93	0.83	1.22	2.93	35	0	0	0	0	0	0	0	0	0
1	26	0	4.01	1.13	1.26	2.12	24	0	1	0	0	0	0	0	0	0
1	51	0	2.07	2.44	0.49	0.86	52	1	1	0	0	0	0	0	0	0
1	60	0	3.85	1.48	1.45	1.67	14	0	1	0	1	0	0	0	0	0
1	35	0	4.7	1.72	1.83	2.36	22	1	0	0	0	0	0	0	1	0
1	62	0	3.22	0.59	1.15	2.11	77	0	0	0	1	1	0	0	0	0
1	26	0	4.18	0.97	1.2	2.33	29	0	0	0	0	0	0	0	0	0
0	58	0	4.65	1.61	1.45	2.43	36	0	0	0	0	0	0	0	0	0
0	45	0	4.5	0.99	1.93	2.4	23	0	0	0	0	1	0	0	0	0
1	62	0	4.73	0.62	1.29	2.36	68	0	0	0	0	1	1	0	0	0
1	65	0	4.18	1.4	0.81	2.57	79	0	0	0	0	0	0	0	0	0
0	68	0	3.06	1	0.95	1.92	83	0	0	0	1	1	0	0	0	0
0	52	0	4.91	1.25	1.01	3.25	34	0	0	0	0	0	0	1	0	0
0	55	0	4.66	0.99	1.18	3.28	29	0	0	0	0	0	0	1	0	0
1	55	0	5.08	1.58	1.3	3.53	41	1	1	1	0	0	0	0	0	0
1	54	0	4.33	1.16	1.04	2.89	17	0	1	0	0	0	0	0	0	0
1	29	0	3.27	0.84	1.07	2.2	34	0	1	0	0	0	0	0	0	0
0	50	0	5.14	0.94	1.54	2.7	19	0	0	0	0	0	0	0	0	0
0	47	0	4.02	1.06	1.14	2.48	10	0	0	0	0	0	0	0	0	0
1	72	0	3.3	0.61	1.15	2.13	56	0	1	0	1	0	1	0	0	0
0	61	0	4.88	1.62	1.16	3.33	29	0	0	0	1	1	0	0	0	0
1	50	0	3.89	0.61	0.94	2.59	49	0	0	0	1	0	0	1	0	1
1	62	0	4.88	1.29	1.62	2.66	20	0	0	1	0	0	0	0	0	0
1	53	0	3.92	1.33	1.22	2.24	43	0	0	0	0	0	0	0	0	0
0	58	0	3.37	0.9	1.49	1.44	57	0	0	0	0	1	0	0	0	0
0	58	0	3.44	0.57	1.16	1.81	68	0	0	0	0	0	1	0	0	0
1	65	0	3.12	0.5	1.46	1.39	41	0	0	1	0	1	0	0	0	0
0	65	0	3.87	0.96	1.6	0.91	44	0	0	0	0	1	0	0	0	0
1	18	0	3.48	1.25	1.05	2.26	25	0	0	0	0	1	0	0	0	0
1	62	0	4.89	1.04	1.52	2.26	25	0	1	1	0	0	0	1	0	0
1	58	0	4.99	1.32	1.61	2.29	11	0	0	0	0	0	0	0	0	0
0	26	0	2.78	0.73	1.2	1.11	23	0	0	0	0	0	0	0	0	0
0	18	0	4.34	0.55	1.57	2.19	41	0	0	0	0	0	0	0	0	0
1	28	0	3.88	0.73	1.34	2.24	22	0	0	0	0	0	0	0	0	0
1	52	0	4.5	0.64	1.45	2.92	8	0	1	1	0	0	0	0	0	0
1	30	0	4.42	1.3	1.26	2.88	33	0	0	0	1	0	0	0	0	0
1	40	0	3.46	0.65	1.22	1.77	41	0	0	0	0	0	0	0	0	0
1	61	0	3.64	1.05	1	2.34	41	0	0	0	0	0	0	0	0	0
1	63	0	4.28	1.52	1.17	2.62	41	0	0	0	0	0	0	0	0	0
0	40	0	4.58	1.1	1.22	3.05	20	0	0	0	0	0	0	0	0	0
1	50	0	4.93	0.73	1.23	3.29	21	0	1	1	0	0	0	0	0	0
0	63	0	3.99	0.87	1.55	1.84	12	0	0	0	0	0	0	0	0	0
0	61	0	4.65	1.1	1.09	2.9	12	0	0	0	0	0	0	1	0	0
1	49	0	2.18	0.65	0.88	1.06	15	0	0	0	0	0	0	0	0	0
1	67	0	2.41	0.65	1.04	0.98	15	0	0	0	0	1	1	0	0	0
1	57	0	4.07	0.71	1.09	2.85	49	0	1	0	0	0	0	0	0	0
1	32	0	4.94	1.29	1.38	2.71	16	0	0	0	0	0	0	0	1	0
1	54	0	4.17	1.4	1.46	2.17	45	0	1	1	0	0	0	1	0	0
1	64	0	3.72	0.71	1.77	1.46	17	0	0	0	0	0	0	0	0	0
1	70	0	3.14	1.04	1.15	1.35	34	0	1	1	1	1	0	0	0	0
1	69	0	3.36	1.23	0.93	1.93	23	0	0	1	1	1	1	0	0	0
1	59	0	4.3	0.87	1.16	2.41	63	0	1	0	1	1	0	0	0	0
0	71	0	4.77	1	1.3	2.82	37	0	0	0	1	1	1	0	1	0
1	57	0	2.9	0.51	1.19	1.67	64	0	1	1	1	0	1	0	0	0
1	47	0	4.07	0.6	1.56	2.4	34	0	0	0	1	0	0	0	0	0
1	65	0	4.83	1.57	1.2	3.16	60	0	1	1	0	0	0	1	0	0
0	59	0	5.84	1.52	1.48	3.14	14	0	0	0	0	0	0	1	0	0
1	52	0	5.15	0.68	1.24	3.11	18	0	1	0	0	0	0	0	1	0
1	75	0	4.04	0.78	1.15	2.06	34	0	0	0	0	0	0	0	0	0
1	49	0	4.68	1.04	1.29	2.75	28	0	1	1	1	0	0	0	0	0
1	53	0	3.86	1.21	1.04	2.41	24	0	0	0	0	0	0	0	0	0
1	92	0	4.48	1.26	1.28	2.81	39	0	0	0	1	0	1	0	0	0
1	64	0	4.15	0.96	1.42	1.82	47	0	0	0	1	0	0	1	0	0
0	58	0	4.16	0.94	1.41	2.24	37	0	0	0	0	0	0	1	0	0
0	49	0	3.64	0.64	0.91	2.15	41	0	0	0	0	0	0	1	0	0
1	47	0	3.67	1.19	0.89	2.45	6	0	1	0	0	0	0	1	0	1
1	61	0	2.46	0.83	0.55	1.77	48	1	1	0	0	0	0	0	0	0
1	76	0	4.36	0.8	1.16	2.76	34	0	0	0	0	0	0	0	0	0
1	66	0	4.64	0.66	1.68	2.29	65	0	0	0	0	1	0	0	0	0
1	61	0	4.5	1.14	1.41	2.69	25	0	0	0	1	0	0	1	0	0
1	60	0	4.59	1.17	1.43	2.69	51	0	0	0	0	1	0	1	0	0
1	47	0	4.33	1.34	1.33	2.47	10	0	1	0	0	0	0	1	0	0
1	50	0	5.33	0.94	1.34	3.27	9	0	0	0	0	0	0	0	0	0
1	77	0	3.85	1.11	1.19	3.19	43	0	1	1	0	0	0	0	0	0
0	48	0	4.05	1.24	1.27	2.44	77	0	0	0	0	0	0	0	0	0
0	32	0	3.35	0.51	1.06	1.78	25	0	0	0	0	0	0	0	0	0
1	43	0	3.32	0.76	1.05	2.06	37	0	1	0	1	0	0	0	1	0
0	61	0	5.15	0.83	1.52	2.32	36	0	0	0	0	0	0	0	0	0
1	69	0	5.6	1.55	1.71	2.73	30	0	1	1	0	1	0	0	0	0
0	66	0	2.99	0.77	1.03	1.51	41	0	0	0	0	1	0	0	0	0
0	52	0	3.33	0.98	0.79	2.01	20	1	0	0	0	0	0	0	0	0
0	63	0	4	1.7	1.1	2.7	43	0	1	1	0	0	0	0	0	0
1	61	0	4.54	1.01	1.13	2.9	65	0	0	1	1	1	0	0	0	0
0	33	0	4.39	0.79	1.14	2.24	35	0	0	0	0	0	0	1	0	0
0	61	0	5.19	0.97	1.7	2.79	38	0	0	0	0	0	0	0	1	0
1	42	0	3.86	1.46	0.86	2.5	36	0	0	0	0	0	0	1	0	0
0	49	0	4.26	1.62	1.48	2.16	19	0	0	0	0	0	0	0	0	0
0	36	0	3.86	1.12	1.6	1.6	26	0	0	0	0	0	0	0	1	0
1	68	0	3.61	1.14	1.43	2.45	48	0	0	0	0	0	0	1	0	0
0	49	0	4.95	1.16	0.96	2.92	35	0	0	0	0	0	0	1	0	0
1	71	0	5.25	0.57	1.82	1.89	31	0	1	1	1	0	0	0	0	0
0	62	0	4.24	0.61	1.64	2.05	49	0	0	0	0	0	0	0	0	0
1	29	0	1.65	0.53	0.49	0.54	24	1	0	0	0	0	0	0	0	0
1	77	0	4.24	0.81	1.67	2.07	24	0	0	0	0	0	0	1	0	0
1	71	0	4.65	1.35	1.04	2.85	75	0	1	0	0	1	1	0	0	0
1	74	0	4.38	0.62	1.28	2.72	45	0	1	0	0	0	0	1	0	0
0	31	0	4.58	0.44	1.73	1.93	78	0	0	0	0	1	0	0	0	0
1	47	1	3.96	1.88	1.23	1.95	22	1	0	0	0	0	0	0	0	0
1	53	1	4.11	0.55	1.36	2.27	39	0	0	0	0	1	0	0	0	0
1	44	1	3.11	1.3	0.92	1.98	32	0	1	1	1	0	0	0	0	0
0	31	1	4.39	1.16	1.15	2.83	38	0	0	0	0	0	0	0	0	0
0	47	1	4.29	1.08	1.26	2.79	40	0	0	0	0	0	0	0	0	0
0	41	1	3.7	0.73	1.05	2.2	42	0	0	0	0	0	0	0	0	0
0	55	1	4.25	3.94	0.99	2.29	32	1	0	0	0	1	0	0	0	0
1	61	1	3.49	2.24	1.12	1.99	23	1	0	0	0	1	0	0	0	0
0	25	1	3.76	2.18	1.03	2.12	48	1	0	0	0	1	0	0	0	0
1	72	1	3.65	0.93	0.72	2.48	24	1	1	1	1	1	0	0	0	0
0	63	1	3.47	2.41	1.27	1.69	26	1	0	0	1	0	0	0	0	0
0	29	1	3.29	0.59	0.88	1.95	49	0	0	0	0	0	0	0	0	0
1	48	1	4.56	2.35	1.25	2.84	21	1	0	0	0	0	0	0	1	0
1	57	1	4.56	0.7	2.05	1.95	10	0	0	1	0	0	0	0	0	0
1	65	1	2.82	0.85	0.82	1.86	14	0	0	0	0	0	0	1	0	0
1	54	1	6.92	1.46	1.47	3.72	34	1	1	1	1	1	0	0	0	1
0	49	1	3.96	1.19	1.26	3.2	28	0	0	0	0	0	0	1	0	0
1	34	1	3.27	0.79	1	2.17	56	0	0	0	0	0	0	0	0	0
1	53	1	4.3	1.34	1	2.94	103	0	1	0	0	0	0	0	0	0
1	53	1	5.13	1.41	1.3	3.52	30	1	0	0	0	0	0	1	0	0
1	57	1	3.33	0.92	1.01	2.35	26	0	1	1	0	0	0	0	0	0
1	19	1	3.3	0.83	1.34	2.01	14	0	0	0	0	0	0	0	0	0
0	44	1	1.43	1.02	0.71	0.36	41	1	0	0	0	0	0	0	0	0
0	59	1	4.25	5.12	1.2	1.78	42	1	0	0	0	1	0	0	0	0
1	54	1	2.5	1.25	0.77	1.58	35	1	1	0	0	0	0	0	0	1
0	26	1	3.68	0.87	1.42	1.67	23	0	0	0	0	0	0	0	0	0
0	67	1	4.11	1.2	1.13	2.59	17	0	0	0	0	0	0	0	0	0
1	36	1	4.63	0.97	1.58	2.59	9	0	0	0	0	0	0	0	0	0
1	61	1	3.35	0.9	1.31	1.67	12	0	1	0	1	1	0	0	1	0
1	26	1	3.77	2.26	1.01	2.55	13	1	1	0	0	0	0	0	1	0
1	52	1	5.81	0.98	1.01	4.36	21	1	1	0	0	0	0	1	0	0
0	55	1	6.4	2.47	1.7	3.62	33	1	0	0	0	0	0	0	1	0
1	53	1	3.23	1.02	0.98	1.76	34	0	0	0	0	0	0	0	0	0
0	24	1	3.46	0.68	1.52	1.69	39	0	0	0	1	0	0	0	0	0
1	22	1	5.06	2.74	1.42	2.79	36	1	1	1	0	0	0	0	0	0
1	40	1	3.5	0.86	0.63	2.69	60	1	1	1	0	0	0	1	1	0
1	65	1	5.04	0.89	1.25	3.07	25	0	0	0	0	0	0	0	0	0
1	55	1	5.75	1.19	1.59	3.17	22	0	1	1	0	0	0	0	0	0
1	55	1	5.53	1.09	1.91	2.91	41	0	0	0	0	0	0	0	0	0
1	69	1	3.46	0.79	1.19	1.98	33	0	0	0	1	1	0	0	0	1
1	47	1	3.69	1.88	0.83	2.71	42	1	0	0	1	1	0	0	0	0
0	87	1	4.76	1.16	1.42	2.48	46	0	0	0	0	0	0	0	0	0
1	65	1	2.45	1.04	0.85	1.39	20	0	1	1	1	1	1	0	0	0
1	47	1	5.45	3.55	1.23	2.74	23	1	1	0	1	0	0	0	0	0
1	72	1	5.15	1.32	1.23	4.45	49	1	1	1	0	0	0	1	0	0
1	54	1	3.91	0.48	1.1	1.98	79	0	0	0	1	1	0	0	0	0
1	60	1	4.66	1.06	1.2	3.27	19	0	1	1	1	0	0	1	0	0
0	53	1	6.73	1.56	1.4	4.38	26	1	0	0	0	0	0	1	0	0
0	64	1	5.61	3.01	1.35	2.84	29	1	0	0	0	1	0	0	0	0
1	65	1	5.05	1.2	1.47	2.62	21	0	1	1	0	0	0	0	0	0
1	54	1	5.49	1.83	1.29	3.38	28	1	0	1	1	0	0	0	0	0
1	61	1	4.47	1.06	1.07	2.88	41	0	1	1	1	0	0	0	0	0
1	45	1	3.78	0.55	1.02	2.39	37	0	1	1	0	1	0	0	0	1
0	19	1	3.87	0.51	1.77	1.61	40	0	0	0	0	0	0	0	0	0
1	81	1	3.79	0.91	1.45	1.98	52	0	0	0	0	1	0	0	0	0
1	51	1	5.63	1.93	1.24	3.85	36	1	0	0	0	0	0	0	0	0
0	26	1	3.01	0.77	0.98	0.98	28	0	0	0	0	0	0	0	0	0
1	59	1	3.8	0.6	1.3	2.29	82	0	1	1	1	0	0	0	0	0
1	60	1	3.85	0.55	1.34	1.88	10	0	1	1	1	0	1	0	0	0
1	50	1	5.37	1.23	1.6	3.41	21	1	1	0	0	1	1	0	0	1
0	51	1	4.11	1.26	1.42	2.33	38	0	0	0	1	1	0	0	0	0
0	69	1	6.01	0.68	1.44	3.37	48	1	0	0	0	0	0	0	1	0
1	53	1	4.18	2.07	1.3	2.12	75	1	1	1	1	0	0	0	0	1
0	74	1	2.75	0.62	1.02	1.64	62	0	0	0	0	0	0	0	0	0
0	69	1	4.25	1.17	1.1	2.48	25	0	0	0	0	1	0	0	0	0
1	64	1	3.07	0.58	0.9	1.89	9	0	0	0	1	1	1	0	0	0
0	46	1	4.13	1.13	0.98	2.88	40	0	0	0	0	0	0	1	0	0
1	65	1	3.77	1	1.42	1.43	71	0	1	1	1	0	1	0	0	1
1	75	1	3.26	1.06	1.15	2.01	121	0	0	0	1	1	0	1	1	0
1	52	1	4.19	0.9	1.42	2.5	38	0	0	0	0	0	0	0	0	1
0	50	1	3.82	1.87	0.99	2.44	35	1	0	0	1	0	0	0	0	0
1	48	1	3.34	1.35	0.98	2.32	14	0	1	1	0	0	0	1	0	0
0	64	1	6.38	2.42	1.52	3.7	38	1	0	0	1	0	0	1	0	0
0	71	1	5.23	0.74	1.97	2.33	50	0	0	0	0	1	0	0	0	0
1	58	1	3.4	1.07	1.54	1.4	20	0	0	0	0	0	0	0	0	0
1	75	1	4.8	0.81	1.31	2.72	37	0	1	1	1	0	0	1	0	0
1	64	1	2.77	0.45	1.24	1.43	59	0	0	1	0	1	0	0	0	0
1	71	1	2.16	0.97	0.62	1.22	33	1	1	0	1	0	0	1	0	0
1	58	1	5.69	0.83	1.31	4.03	55	1	1	0	0	0	0	0	0	1
0	41	1	4.63	1.01	1.45	2.89	25	0	0	0	0	0	0	0	0	0
1	66	1	2.62	0.99	0.94	1.41	12	0	0	0	1	1	1	1	1	0
1	68	1	4.18	0.6	1.7	1.56	33	0	0	0	0	0	0	1	1	0
1	53	1	3.61	1.41	0.89	2.49	33	0	1	1	0	0	0	0	0	0
0	64	1	5.79	1.19	1.22	3.85	36	1	0	0	0	0	0	1	0	0
0	62	1	4.88	5.32	1.19	2.57	22	1	0	0	0	0	0	0	0	0
0	74	1	3.55	3.25	0.82	1.9	68	1	0	0	1	1	0	0	0	0
1	57	1	4.59	0.54	1.89	2.19	48	0	0	1	1	1	0	0	0	0
1	59	1	5.2	1.32	1.21	3.56	41	1	0	0	0	0	0	0	0	0
0	60	1	3.96	1.49	1.02	2.46	42	0	0	0	1	1	1	0	0	0
0	45	1	4.33	1.17	1.35	2.59	55	0	0	0	0	1	0	0	0	0
1	41	1	3.12	1.11	0.83	1.55	27	0	1	1	0	0	0	0	0	1
1	60	1	6.05	2.54	1.02	4.33	130	1	1	1	0	1	1	0	0	0
1	63	1	3.52	2.58	0.84	2.52	46	1	1	1	1	1	1	0	0	1
1	69	1	2.9	1.07	0.89	1.81	66	0	0	0	1	1	1	0	0	1
1	72	1	3.56	1.11	0.97	2.18	19	0	1	1	0	1	0	0	0	0
0	53	1	4.43	1.82	1.36	2.09	24	1	0	0	0	0	0	0	0	0
0	58	1	4.33	1.62	1.25	2.38	91	0	0	0	0	0	0	0	0	0
0	34	1	3.5	0.54	1.51	1.58	33	0	0	0	0	0	0	0	0	0
0	83	1	4.49	1.79	1.15	3.89	32	1	0	0	0	0	0	1	0	0
0	36	1	3.35	4.48	0.9	1.24	21	1	0	0	0	0	0	1	0	0
0	84	1	3.32	1.68	0.9	2.11	155	0	0	0	0	1	0	0	0	0
0	45	1	3.04	1.06	0.95	1.73	29	0	0	0	0	0	0	0	0	0
0	56	1	6.44	0.79	1.9	3.28	38	1	0	0	1	0	0	0	0	0
0	53	1	4.21	2.23	1.04	2.93	24	1	0	0	1	0	0	0	0	1
1	68	1	4.34	1.88	1.2	2.24	22	1	0	0	1	0	0	1	0	0
1	45	1	4.9	4.83	1.03	2.42	32	1	1	1	0	0	0	1	0	0
1	79	1	5.39	1.59	1.42	3.27	66	0	0	0	0	0	0	1	1	0
1	37	1	4.26	1.65	1.11	2.8	45	0	0	0	0	0	0	1	0	0
1	83	1	3.68	0.76	1.05	2.22	15	0	0	0	1	1	0	1	0	0
1	53	1	3.29	0.77	1.28	1.54	40	0	0	0	0	0	0	0	0	0
0	52	1	4.3	0.84	1.08	2.94	43	0	0	0	0	1	0	0	0	0
0	73	1	5.6	0.79	2.09	2.44	26	0	0	0	1	0	0	0	0	0
0	50	1	5.17	1.79	1.4	3.21	85	1	0	0	0	0	0	0	0	0
0	30	1	5.31	1.8	1.71	3.16	81	1	0	0	0	0	0	1	0	0
0	64	1	4.2	0.86	1.41	2.38	39	0	0	0	1	0	0	0	0	0
0	60	1	3.19	0.81	1.38	2.23	30	0	0	0	0	0	0	1	0	0
0	44	1	4.17	1.7	1.12	2.64	43	0	0	0	0	0	0	1	0	0
1	81	1	3.26	0.32	0.93	1.99	27	0	0	0	0	1	0	0	0	0
1	53	1	5.75	1.78	1.25	3.81	8	1	0	0	0	0	0	1	0	0
0	68	1	3.03	0.93	0.83	2.01	118	0	0	0	1	1	1	0	0	0
1	67	1	4.13	1.14	1.17	2.68	79	0	1	1	1	1	0	0	0	0
1	59	1	4.36	0.95	1.22	2.66	50	0	1	1	1	0	0	1	0	1
0	32	1	4.66	1.3	0.79	3.31	50	1	0	0	0	0	0	0	0	0
1	77	1	4.03	0.43	1.39	2.2	28	0	0	0	1	0	0	0	1	0
1	51	1	5.11	0.73	1.55	2.83	18	0	1	1	1	0	0	0	0	0
0	63	1	5.48	1.79	1.38	2.78	31	1	0	0	0	1	0	0	0	0
0	31	1	4.97	0.82	1.28	3.47	14	1	0	0	0	0	0	1	0	1
1	52	1	3.76	1.59	1.1	2.6	22	0	1	1	1	0	0	1	0	0
1	52	1	4.96	2.02	0.84	3.94	38	1	1	1	1	1	0	1	0	0
1	73	1	3.17	2.12	0.89	2.07	37	1	1	1	0	0	0	0	0	0
0	40	1	3.53	0.64	2.05	0.87	5	0	0	0	0	0	0	0	0	0
0	61	1	5.23	3.04	1.39	2.97	10	1	0	0	0	0	0	1	0	1
1	53	1	4.42	0.72	1.31	2.81	47	0	1	1	0	0	0	1	0	0
1	49	1	3.81	1.22	1.21	2.29	17	0	1	1	1	0	0	0	0	0
1	55	1	6.06	2.27	1.16	3.6	11	1	0	1	1	0	0	0	0	1
1	59	1	3.36	1.57	1.2	2.01	10	0	0	1	1	0	0	1	0	0
1	64	1	5.38	2.41	1.29	3.39	60	1	0	0	0	0	0	1	0	0
1	35	1	4.63	1.15	1.17	3.1	11	0	0	0	0	0	0	1	0	0
0	56	1	5.12	0.93	1.71	3.08	39	0	1	1	0	0	0	1	0	0
1	70	1	3.61	1.17	0.97	2.6	26	0	1	1	0	1	0	0	0	0
0	46	1	3.22	2.66	1.17	2.32	42	1	0	0	0	0	0	1	0	1
1	58	1	3.81	1.55	1.27	2.15	30	0	1	1	0	1	0	1	1	0
0	45	1	4.18	0.97	1.28	2.34	27	0	0	0	0	0	0	1	0	0
1	47	1	3.11	1.06	0.82	2.19	6	0	0	0	0	0	0	1	0	0
0	51	1	4.61	0.8	1.48	2.87	39	0	0	0	1	0	1	0	0	0
1	71	1	4.62	0.57	1.41	2.7	4	0	0	0	1	0	0	1	0	0
0	27	1	3.3	0.57	1.17	1.78	7	0	0	0	0	0	0	1	0	0
1	57	1	5.38	2.1	0.98	3.33	35	1	1	1	0	0	0	1	0	0
1	50	1	3.58	1.48	1.06	2.35	14	0	1	0	0	1	0	0	0	0
0	50	1	4.63	1.66	1.3	3.3	32	0	0	0	0	0	0	0	0	0
1	37	1	3.73	3.24	1.06	2.04	36	1	0	1	1	0	0	0	0	0
1	33	1	3.79	0.68	1.18	2.29	38	0	1	0	0	0	0	0	0	0
1	54	1	4.64	0.76	1.36	3.14	41	0	0	0	0	0	0	0	0	0
1	59	1	4.11	1.19	0.9	2.78	23	0	1	1	0	0	0	1	0	0
1	71	1	5.03	0.88	1.49	2.82	12	0	1	1	0	0	0	1	0	0
0	75	1	3.56	0.67	1.05	2.15	82	0	0	0	0	1	0	0	0	0
1	57	1	4.76	0.56	1.58	2.69	35	0	0	0	0	0	1	1	0	0
0	50	1	3.95	1.55	1.39	1.91	33	0	0	0	0	1	0	1	0	0
0	42	1	4.87	1.02	1.41	2.96	37	0	0	0	0	0	0	1	1	0
1	62	1	4.38	1.66	0.91	3.41	23	1	0	0	0	0	0	0	0	0
0	58	1	5.41	0.56	1.95	2.85	13	0	0	0	0	0	0	0	0	0
1	45	1	3.78	1.2	1.05	2.49	76	0	1	1	1	1	0	0	0	0
0	53	1	5.28	0.76	1.18	3.4	78	1	0	0	0	0	0	1	1	0
0	55	1	5.24	1.04	1.31	2.72	40	0	0	0	0	0	0	1	0	0
1	47	1	4.24	1.99	0.92	3.19	41	1	0	1	0	0	0	0	0	0
0	77	1	3.83	0.92	1.5	1.32	149	0	0	0	0	1	0	0	1	0
1	58	1	4.78	2.4	1.05	2.92	42	1	1	0	0	0	0	1	0	0
1	44	1	4.61	1.98	1.25	2.78	36	1	0	0	0	0	0	1	0	0
1	46	1	3.69	1.73	1.1	1.75	12	1	0	1	0	0	0	0	0	0
1	63	1	3.43	0.54	1.3	1.46	33	0	0	0	0	0	0	1	0	0
0	34	1	4.14	0.55	1.65	1.86	38	0	0	0	0	0	0	0	0	0
1	62	1	3.09	0.87	1.21	1.69	41	0	0	0	0	1	0	0	0	0
0	71	1	6.6	1.29	1.85	4.13	75	1	0	0	1	0	0	0	1	0
0	44	1	6.92	2.12	1.38	5.41	62	1	0	0	0	0	1	1	0	0
0	64	1	5.33	1.09	1.42	3	58	0	0	0	0	1	0	0	0	0
0	69	1	5.24	2.91	1.17	4.06	159	1	0	0	1	1	1	0	0	0
1	65	1	4.84	2.44	1.32	2.7	44	1	0	1	1	1	0	0	0	0
0	59	1	3.44	1.35	0.81	2.36	64	0	0	0	1	1	1	0	0	1
0	35	1	3.18	0.4	1.23	1.75	37	0	0	0	0	0	0	0	1	0
1	42	1	3.75	1.16	1.32	2.96	85	0	1	1	0	0	0	1	0	0
0	44	1	4.59	1.46	1.35	2.84	22	0	0	0	0	0	0	0	0	0
1	71	1	13.28	2.56	0.29	3.51	47	1	1	1	0	0	0	1	0	0
1	49	1	5.5	1.77	1.05	3.94	29	1	0	0	1	0	0	0	0	0
1	68	1	3.55	1.68	1.28	1.83	17	0	0	0	0	0	0	1	0	0
0	32	1	5.28	2.28	1.77	3.03	15	1	0	0	0	0	0	1	0	0
0	61	1	4.33	1.09	1.22	2.35	45	0	0	0	1	0	0	1	0	0
0	45	1	5.15	0.94	1.22	3.19	53	0	0	0	0	0	0	0	0	0
1	57	1	3.56	1.35	1.02	2.43	52	0	1	1	1	1	0	0	0	0
0	69	1	6.77	1.02	1.35	2.99	52	1	0	0	0	1	1	0	0	0
0	43	1	4.82	1.35	1.15	3.09	19	0	0	0	0	0	0	1	0	1
1	65	1	5.51	0.65	2.06	2.51	30	0	0	0	0	0	0	0	0	0
0	48	1	4.17	1.06	1.35	2.18	29	0	0	0	0	0	0	0	0	0
0	62	1	5.87	1.87	1.39	3.52	71	1	0	0	0	0	1	0	0	0
1	61	1	5.06	1.01	1.16	2.11	66	0	0	1	1	0	0	0	0	1
0	57	1	4.66	1.63	1.09	2.93	33	0	0	0	0	0	0	0	0	0
1	77	1	3.27	0.6	0.94	1.78	31	0	0	0	0	0	1	1	1	0
1	64	1	3.2	1	0.93	2.09	54	0	0	0	1	1	0	0	0	0
1	72	1	3.4	0.99	1.21	1.81	56	0	1	1	0	1	0	0	0	1
1	77	1	3.77	1.24	1.04	2.59	39	0	0	0	1	1	0	0	0	1
1	49	1	2.54	1.84	0.75	1.33	23	1	0	0	0	0	0	0	0	0
0	39	1	3.48	1.27	1.21	1.82	37	0	0	0	0	0	0	0	0	0
0	29	1	4.06	3.35	1.06	2.35	65	1	0	0	0	0	0	0	0	0
0	37	1	4.02	0.57	1.75	1.91	45	0	0	0	0	0	0	0	0	0
1	64	0	4.84	3.27	1.07	3.27	41	1	1	1	0	0	0	0	0	0
1	32	0	4.9	2	1.22	3.03	11	1	0	0	0	0	0	0	0	0
0	68	0	4.88	2.04	1.37	2.62	12	1	0	0	1	0	0	0	0	0
0	61	0	4.05	2.23	1.19	2.21	23	1	0	0	0	0	0	0	0	0
0	49	0	5.47	7.02	1.11	2.53	34	1	0	0	1	0	0	0	0	0
0	58	0	6.08	1.17	1.49	4.02	28	1	0	0	0	0	0	0	0	0
1	60	0	7.75	4.2	1.39	4.94	23	1	1	0	0	0	0	0	0	0
1		0	3.72	1.27	1.1	2.76	26	0	0	0	0	0	0	0	0	0
1		0	3.87	0.71	1.1	2.62	24	0	0	0	1	0	0	0	0	0
1		0	4.09	1.13	1.03	3.02	32	0	0	0	0	0	0	0	0	0
0	61	0	4.77	1.91	1.06	3.19	63	1	0	0	1	0	2	0	0	1
1	48	0	5.19	2.46	0.99	2.93	35	1	0	0	0	0	0	0	0	0
1	60	0	4.63	2.07	1.03	2.9	54	1	1	1	0	0	0	0	0	0
0	60	0	4.07	2.32	0.95	2.38	52	1	0	0	0	0	0	0	0	0
1	30	0	3.6	3.23	1.09	1.66	11	1	0	0	0	0	0	0	0	0
1	49	0	4.21	1.71	1.03	2.59	21	1	0	0	0	0	0	0	0	0
0	62	0	5.22	1.99	1.5	2.89	43	1	0	0	0	0	0	0	1	0
1	63	0	4.63	1.78	1.37	1.98	38	1	0	0	0	0	1	1	0	1
1	63	0	6.57	0.66	1.02	5.02	54	1	1	1	0	0	0	0	0	0
0	53	0	5.46	1.82	1.32	3.72	30	1	0	0	1	0	0	0	0	0
0	21	0	5.07	2.52	1.19	3.66	65	1	0	0	0	0	0	0	0	0
0	54	0	2.89	1.75	1.03	1.44	24	1	1	1	0	0	0	0	0	0
0	48	0	4.93	3.08	1.23	2.93	25	1	0	0	0	0	0	1	0	0
0	59	0	4.46	4.01	1.36	2.32	36	1	0	0	1	0	1	0	0	0
0	52	0	3.81	3.93	0.25	1.6	88	1	0	0	1	0	1	1	0	0
0	54	0	6.46	3.08	1.35	4.58	30	1	0	0	0	0	0	1	0	1
1	40	0	4.7	1.93	1.67	2.47	48	1	0	0	1	0	0	1	0	0
0	66	0	5.95	0.82	1.3	3.54	88	1	0	0	1	0	0	0	0	0
1	37	1	3.97	0.81	1.48	2.26	13	0	0	0	0	0	0	1	0	0
0	51	0	6.74	0.84	1.82	4.42	43	1	0	0	0	0	0	1	0	0
0	41	0	4.17	1.22	1.31	2.32	105	0	0	0	0	0	0	1	0	0
0	64	1	4.72	0.73	1.86	2.49	27	0	0	0	0	0	0	0	0	0
0	46	0	5.45	2.17	1.07	3.62	58	1	0	0	0	0	0	1	0	0
1	48	0	3.71	2.37	1.1	2.47	23	1	1	1	0	0	1	1	0	0
1	49	1	3.45	0.66	1.42	1.67	15	0	0	0	1	0	0	1	0	0
1	51	1	5.11	0.74	1.99	2.63	36	0	1	1	1	0	0	0	0	0
0	41	0	4	2.23	1.03	2.41	33	1	0	0	0	0	0	1	0	0
1	65	1	3.12	1.5	1.17	1.31	23	0	1	1	1	0	1	0	0	1
1	45	0	4	2.35	1.12	2.36	6	1	1	1	0	0	0	0	0	0
1	27	1	5.17	1.24	1.79	2.87	19	0	1	1	0	0	0	0	0	0
1	37	0	5.26	1.81	1.2	3.57	23	1	0	0	0	0	0	0	0	0
1	49	1	5.49	1.28	1.67	3.29	30	0	0	0	0	0	0	1	0	0
0	37	0	3.65	2.75	1.06	1.66	15	1	0	0	0	0	0	1	0	0
1	52	0	6.07	1.9	0.77	3.51	74	1	0	0	0	0	0	0	0	0
0	41	0	5.9	0.76	1.13	3.71	47	1	0	0	0	0	0	1	0	0
0	18	1	3.58	1.42	1.02	2.59	22	0	0	0	0	0	0	0	1	0
0	64	0	4.6	0.58	2.04	2.11	43	0	0	0	0	0	0	0	1	0
0	52	1	4.53	1.04	1.84	3.06	63	0	0	0	0	0	0	1	0	0
0	65	1	6.03	0.99	1.53	3.85	66	1	0	0	0	0	0	1	0	0
0	50	1	4.58	0.83	1.46	2.3	49	0	0	0	0	0		0	0	0
0	58	0	6.71	1.45	1.65	3.76	29	1	0	0	0	0	0	1	0	0
0	66	1	5.11	1.54	1.37	3.53	35	1	0	0	1	0	0	0	0	0
0	68	1	4.52	1.07	1.26	2.61	19	0	0	0	0	0	0	1	0	0
1	54	1	5.18	1.52	1.17	3.35	26	0	0	0	0	0	0	0	0	0
0	72	0	6.31	2.15	1.33	4.11	36	1	0	0	0	1	0	1	0	0
1	42	0	5.65	3.71	1.23	3.38	12	1	1	1	0	0	0	1	0	0
1	63	1	4.62	0.58	1.79	1.75	17	0	1	1	0	0	0	1	0	0
1	69	0	4.88	1.8	1.14	3.29	34	1	0	0	1	0	0	1	0	0
1	43	1	4.5	2.61	1.1	3.05	50	1	0	0	0	0	0	0	0	0
1	44	0	4.76	2.3	1.1	3.41	42	1	0	0	0	0	0	0	0	0
1	37	1	3.95	0.84	1.33	2.23	29	0	0	0	0	0	0	1	0	0
1	65	1	4.31	1.84	0.27	1.69	62	1	0	1	0	0	0	1	0	0
1	59	1	4.34	0.75	1.12	2.81	60	0	1	0	0	0	1	0	0	0
1	46	0	5.38	2.81	0.47	2.98	53	1	1	1	0	0	0	1	0	0
1	61	1	4.06	0.93	1.28	3.45	46	1	0	1	0	0	0	1	0	1
1	26	1	4.82	1.76	1.29	3.05	30	1	0	0	0	0	0	0	0	0
1	32	0	4.4	0.81	1.33	4.1	32	1	1	1	0	0	0	1	0	0
0	60	0	5.35	3.12	1.43	2.78	40	1	0	0	1	0	1	1	1	0
1	49	1	3.94	1.17	1.25	2.29	45	0	0	0	0	1	0	0	0	0
0	37	1	6.04	1.16	1.51	3.2	18	1	0	0	0	0	0	1	0	1
1	54	0	4.65	2.07	1.35	2.69	21	1	0	0	0	0	0	1	1	0
1	29	1	4.58	1.08	1.27	2.71	34	0	0	0	0	0	0	0	0	0
0	77	1	6.18	1.81	1.27	3.91	87	1	0	0	0	1	0	0	0	0
1	63	0	6.21	1.73	2.25	2.82	5	1	0	0	1	0	0	0	0	0
1	52	0	5.37	1.91	1.31	3.65	40	1	1	1	1	0	0	0	0	1
0	37	1	3.81	0.88	1.47	2.08	24	0	0	0	0	0	0	0	0	0
1	81	0	5.3	2	0.68	3.81	68	1	0	0	1	0	0	0	0	0
1	64	1	5.38	1.85	1.52	3.78	20	1	1	0	0	0	0	0	0	0
1	67	1	4.75	0.8	2.21	2.24	48	0	1	1	0	0	0	0	0	0
0	52	1	5.03	1.07	1.4	3.1	34	0	0	0	0	0	0	0	1	0
0	52	1	6.16	3.02	1.2	4.01	54	1	0	0	1	0	0	0	0	0
1	39	1	6.23	1.38	1.64	3.77	56	1	0	0	0	0	0	1	1	0
1	50	1	4.41	0.75	1.55	1.67	23	0
0	40	1	4.05	0.72	1.64	1.98	22	0	0	0	0	0	0	0	0	0
0	33	1	3.38	0.53	1.24	1.7	48	0	0	0	0	0	0	1	0	0
0	63	1	7.93	1.25	1.37	3.06	56	1	0	0	0	0	0	1	0	0
0	51	1	3.7	0.37	1.26	1.97	18	0	0	0	0	0	0	1	0	0
1	60	0	5.62	1.89	1.36	3.64	25	1	1	1	1	0	0	0	0	0
0	46	1	3.68	0.41	1.47	1.67	3	0	0	0	0	0	0	1	1	0
0	29	1	4.04	0.75	1.58	2.13	54	0	0	0	0	0	0	0	0	0
0	48	1	5.22	0.4	1.59	2.57	16	0	0	0	0	0	0	0	1	0
1	38	1	4.14	0.9	1.09	2.51	36	0	0	0	0	0	0	1	0	0
0	75	1	4.37	1.08	1.13	2.18	25	0	0	0	0	0	0	0	0	0
1	67	1	4.09	0.68	1.1	2.22	30	0	0	0	1	0	1	1	0	0
0	67	1	4.08	0.73	1.26	2.18	28	0	0	0	0	0	0	1	0	0
0	49	0	6.79	1.2	1.52	4.06	23	1	0	0	0	0	0	0	0	0
0	67	0	3.23	1.63	1.04	1.85	109	0	0	0	1	1	1	0	0	0
0	53	0	6.54	1.21	1.52	4.23	23	1	0	0	0	0	0	0	0	0
1	26	0	6.13	3.15	1.21	3.72	16	1	1	1	0	0	0	0	1	0
0	79	0	5.93	1.77	1.6	3.35	73	1	0	0	0	0	1	0	0	0
1	57	0	4.68	1.92	1.13	3	23	1	1	1	1	0	0	0	0	0
1	75	0	5.54	1.5	1.1	3.97	34	1	0	0	0	0	0	0	0	0
1	59	0	4.8	2.6	1.16	2.79	120	1	0	0	1	1	0	0	0	0
1	53	0	6.84	1.34	0.98	4.64	30	1	1	0	1	1	0	0	0	1
0	63	0	4.76	3.36	1.17	1.14	48	1	1	1	1	1	1	0	0	0
1	61	0	5.74	0.69	1.32	3.85	21	1
0	60	0	4.68	0.88	1.21	3.4	45	1	0	0	0	0	0	0	0	0
1	54	0	5.24	1.49	0.8	4.05	26	1	0	0	0	0	1	0	0	0
0	67	0	5.82	1.23	1.3	4.19	24	1	0	0	0	0	0	0	0	0
1	78	0	4.72	0.69	0.9	3.66	27	1	0	0	1	0	0	1	0	0
0	65	0	5.49	1.03	1.28	3.58	33	1	0	0	0	1	0	0	0	0
1	56	0	4.39	1.81	0.97	2.22	36	1	1	1	0	0	0	1	0	0
1	58	0	5.48	2.06	1.18	3.49	58	1	0	0	0	0	0	0	0	0
1	65	0	5.31	1.76	1.13	4.03	25	1	1	1	1	1	1	0	0	0
1	51	0	5.36	0.78	1.19	3.39	14	1	0	0	1	0	0	0	0	1
0	72	0	2.7	1.25	0.9	1.73	94	0	0	0	0	1	0	0	0	0
0	54	0	6.84	1	1.96	4.01	18	1
0	54	0	9.44	1.7	2.07	5.55	30	1	0	0	1	1	0	1	0	0
0	71	0	3.86	1.21	1.06	2.43	103	0	0	0	0	1	0	0	0	0
1	56	0	3.65	2.33	1.16	1.98	17	1	1	0	0	0	1	1	0	0
1	45	0	5.54	1.41	1.56	3.44	21	1	1	1	0	0	1	0	0	0
0	51	0	5.63	3.33	1.22	2.17	13	1	0	0	0	0	0	1	0	0
0	79	0	5.64	1.87	1.7	3.17	31	1	0	0	1	0	0	0	0	0
1	64	0	4.24	1.15	1.08	2.89	135	0	1	0	0	1	0	0	0	0
1	60	0	4.86	1.78	1.29	2.95	36	1	1	1	0	0	1	1	0	0
1	69	0	5.11	4.29	0.64	3.47	42	1	0	0	1	0	0	1	1	0
0	70	0	4.9	1.19	1.02	3.45	37	1	0	0	1	0	0	0	0	0
1	46	0	3.24	0.98	1.12	1.7	33	0	1	0	0	0	0	0	0	0
1	76	0	2.71	0.52	0.95	1.43	20	0	1	0	0	0	0	0	0	0
1	50	0	5.36	1.61	1.37	3.54	34	1	1	1	0	0	0	0	0	0
0	69	0	3.4	0.82	0.74	2.24	68	1	0	0	0	1	1	0	0	0
1	54	0	3.23	1.79	0.91	2.01	207	1	1	1	1	1	0	0	0	0
1	61	0	5.4	0.86	1.36	3.61	21	1	0	0	0	1	0	0	0	0
1	58	0	4.81	0.89	1.4	2.85	14	0	0	0	0	1	0	0	0	0
1	18	0	3.61	0.71	1.27	1.76	20	0	0	0	1	0	1	1	0	0
1	31	0	2.83	0.95	0.46	2.3	26	1	1	0	0	0	0	0	0	0
1	47	0	2.65	1.15	0.68	1.3	11	1	0	0	0	0	0	0	0	0
0	34	0	1.25	0.76	0.48	0.62	11	1	0	0	0	0	0	0	0	0
0	29	0	4.12	0.75	1.15	2.48	18	0	0	0	0	0	0	1	0	0
1	24	0	4.18	1.48	1.05	3.55	64	1	1	1	0	0	0	1	0	0
0	29	0	3.65	0.75	1.28	1.9	10	0
0	46	0	6.16	1.51	1.49	3.8	40	1
0	45	0	6.21	1.57	1.92	3.08	53	1
1	52	0	5.49	1.53	1.46	4.78	59	1	1	0	0	0	0	1	0	1
0	53	0	4.99	1.15	1.17	3.32	43	0	0	0	0	0	0	0	0	0
0	65	0	3.24	0.98	1.01	1.8	49	0	0	0	0	1	1	0	1	0
1	62	0	4.05	1.38	1.22	2.2	4	0	1	1	0	0	0	0	0	0
0	61	0	5.91	1.47	1.56	3.71	24	1	0	0	1	0	0	0	0	0
0	73	0	5.85	1.58	1.34	3.7	32	1	0	0	1	1	0	1	0	1
1	46	0	4.87	0.91	1.32	3.05	20	0	1	1	0	0	0	0	0	0
0	49	0	5.79	2.39	1.47	3.28	40	1	0	0	0	0	0	1	0	0
0	51	0	3.36	1.17	1.58	1.5	54	0	0	0	0	0	0	1	0	0
1	53	0	4.44	0.74	1.52	2.54	45	0	1	1	0	0	0	1	0	0
1	47	0	3.51	1.13	1.54	1.08	36	0	0	1	0	0	0	0	0	1
0	59	0	4.67	0.59	1.34	3	34	0	0	0	0	1	0	0	0	0
0	44	0	2.98	1.81	0.94	1.67	36	1	0	0	0	0	0	0	0	0
1	44	0	2.42	1.94	0.85	0.82	48	1	0	0	0	0	0	0	0	0
1	28	0	4.34	1.15	0.72	3	34	1	0	0	1	0	0	0	0	0
0	76	0	4.63	1.96	1.1	2.58	86	1	0	0	1	1	1	0	1	1
0	70	0	4.95	0.82	1.39	2.98	53	0	0	0	0	0	0	1	0	0
1	63	0	2.98	1.19	0.86	2.02	31	0	0	1	1	1	0	0	0	0
1	54	0	5.32	7.81	0.95	2.01	33	1	1	1	1	0	0	0	0	0
0	44	0	4.01	0.47	1.24	2.35	38	0	0	0	0	0	1	0	0	0
0	25	0	4.53	1.58	0.77	2.99	75	1	0	0	0	1	0	0	0	0
0	38	0	3.39	0.81	1.1	1.85	20	0	0	0	0	0	0	1	0	0
0	51	0	5.15	3.73	1.28	2.6	30	1	0	0	1	0	0	0	0	0
0	69	0	4.71	1.33	1.28	2.84	123	0	0	0	0	1	0	0	0	0
1	58	0	5.43	1.34	1.5	3.27	67	0	0	0	1	0	0	0	0	0
1	39	0	4.25	2.17	1.02	2.71	18	1	0	0	1	0	0	0	0	0
0	46	0	4.58	0.8	1.38	2.86	19	0	0	0	0	0	0	1	0	0
0	21	0	5.63	2.84	1.29	3.81	55	1	0	0	0	0	1	0	0	0
0	60	0	4.89	4	1.19	2.08	34	1	0	0	0	0	0	0	0	0
1	39	0	4.71	1.02	1.31	2.8	35	0	0	0	0	0	0	1	0	0
0	36	0	7.13	4.34	1.53	3.77	16	1	0	0	0	0	0	1	0	0
1	58	0	4.8	1.59	1.4	3.04	31	0	1	1	1	0	1	1	0	0
0	47	0	3.39	0.62	1.21	1.89	10	0
0	36	0	4.91	0.69	1.51	2.62	39	0	0	0	0	0	0	0	0	0
1	71	0	4.73	1.44	1.37	2.99	127	0	0	0	1	0	1	0	0	0
0	60	0	3.96	0.64	1.21	2.15	63	0	0	0	1	1	0	1	0	0
1	74	0	1.76	0.65	0.95	0.46	27	0	1	1	1	1	0	0	0	0
1	76	0	2.55	0.97	0.94	1.44	48	0	1	0	0	0	0	0	0	0
1	65	0	3.83	0.93	1.17	1.96	55	0	1	0	1	1	0	0	1	0
0	66	0	3.72	1.26	1.21	1.97	99	0	0	0	1	1	0	0	1	0
1	27	0	1.06	0.49	0.16	0.55	46	1	0	0	0	0	1	1	0	0
1	44	0	4.27	1.13	1.31	2.65	26	0	0	0	0	0	0	0	1	0
0	54	0	6.24	1.05	1.45	4.15	58	1	0	0	0	0	0	0	0	0
0	38	0	4.95	0.84	1.6	2.01	26	0	0	0	0	0	0	0	0	0
0	52	0	4.43	1	1.38	2.35	39	0	0	0	0	0	0	0	0	0
1	30	0	5.1	1.66	1.31	2.88	38	0	0	0	0	0	0	0	0	0
1	68	0	2.97	0.64	1.47	1.09	45	0	0	0	0	0	0	1	0	0
1	77	0	3.63	0.7	0.88	2.79	40	0	0	0	1	1	1	0	0	0
1	61	0	5.53	2.01	1	4.22	188	1	0	1	1	1	0	0	0	0
0	75	0	5.24	1.87	1.08	3.51	49	1	0	0	1	1	0	0	0	0
0	48	0	7.1	1.82	1.75	4.39	68	1	0	0	0	0	0	0	0	0
0	63	0	6.23	3.02	1.39	3.45	69	1	0	0	0	0	0	0	0	0
1	67	0	3.45	1.25	0.82	2.22	24	0	1	0	1	1	1	1	0	1
1	45	0	5.34	1.78	1.37	3.74	32	1	0	0	0	0	0	0	0	0
0	49	0	5.74	2.88	1.62	4.21	96	1	0	0	0	0	1	1	1	0
1	69	0	4.62	2.33	1.2	3.67	23.3	1	1	1	0	0	0	1	0	0
1	48	1	4.63	1.67	1.03	3.24	50	0	1	0					1	0
0	45	0	4.53	1.17	1.52	2.75	22	0	0	0					0	0
