# Supplementary material for: Cyp3A4 *1G polymorphism is associated with alcohol drinking: A 5-year retrospective single centered population-based study in China
Source: PLoS One. 2023 Dec 20;18(12):e0295184. doi: 10.1371/journal.pone.0295184 (PMC10732449; doi:10.1371/journal.pone.0295184)
Supplement: S4 Appendix — (XLS) [file pone.0295184.s004.xls]

## Sheet: Sheet2
variables
		B	S.E,	Wals	df	Sig.	Exp (B)	EXP(B) 95% C.I.
								lower limoit	upper limit
	sex	2.14507	0.560612	14.6405	1	0.000130088	8.54261	2.84706	25.6321
	age	0.565221	0.300529	3.53725	1	0.060005	1.75984	0.976477	3.17163
	smoke	3.26252	0.328839	98.4328	1	3.36237e-23	26.1153	13.7084	49.7512
	hypersensitivity	-1.85352	0.620203	8.93158	1	0.00280281	0.156684	0.0464631	0.528376
	chronic familly diseases	-0.230434	0.468535	0.241884	1	0.622848	0.794189	0.317034	1.98949
	CYP3A4 mutation	0.970838	0.307825	9.94687	1	0.00161123	2.64015	1.44414	4.8267
	quantity	-5.04891	0.582789	75.0538	1	4.58064e-18	0.00641632
